# Supplementary material for: Identification of common predisposing loci to hematopoietic cancers in four dog breeds
Source: PLoS Genet. 2021 Apr 1;17(4):e1009395. doi: 10.1371/journal.pgen.1009395 (PMC8016107; doi:10.1371/journal.pgen.1009395)
Supplement: S1 Table — (XLSX) [file pgen.1009395.s008.xlsx]

## Sheet: Feuil1
S1 Table. Variance explained by chromosomes 5, 11, 14, or all autosomes, as estimated by restricted maximum likelihood (REML) analysis.
		variance explained	SE	P		variance explained, with a prevalence of 25%	SE
	CFA5 20-40Mb
	in BMD	0.048	0.03	2.74e-08		0.067	0.042
	in BMD+FCR	0.058	0.031	6.4e-09
	in BMD+FCR+rottweiler	0.054	0.028	9.36e-09
	CFA11 30-50Mb
	in BMD	0.109	0.043	6.25e-20		0.15	0.061
	in BMD+FCR	0.103	0.04	3.5e-19
	in BMD+FCR+rottweiler	0.104	0.038	1.13e-20
	CFA14 0-14Mb
	in BMD	0.097	0.045	4.39e-11		0.13	0.064
	in BMD+FCR	0.098	0.043	2.93e-11
	in BMD+FCR+rottweiler	0.10	0.041	1.09e-11
	all autosomes
	in BMD	0.625	0.061	1.4e-29		0.87	0.085
	in BMD+FCR	0.619	0.058	2.19e-29
	in BMD+FCR+rottweiler	0.618	0.058	4.93e-29
