# Supplementary material for: Identification of common predisposing loci to hematopoietic cancers in four dog breeds
Source: PLoS Genet. 2021 Apr 1;17(4):e1009395. doi: 10.1371/journal.pgen.1009395 (PMC8016107; doi:10.1371/journal.pgen.1009395)
Supplement: S4 Table — At-risk alleles are represented in bold. CI: confidence interval (Woolf method). (XLSX) [file pgen.1009395.s011.xlsx]

## Sheet: Feuil1
Supplementary Table 4: Association analysis of CFA11, CFA5 and CFA14 loci with the phenotype on the independent validation cohort of BMD (186 cases and 176 controls). At risk alleles are represented in bold. CI: confidence interval (Woolf Method).
			frequency in			Odds Ratio
		Allele	affected	unaffected		Odds Ratio	confidence interval (Woolf Method)	pval
Chr5_30488886		G	0.78	0.57		2.56	[1.86-3.53]	8.7x10-9
		A	0.22	0.43		0.39	[0.28-0.54]
Chr11_41252822		T	0.84	0.57		3.94	[2.79-5.56]	6.93x10-16
		C	0.16	0.43		0.25	[0.18-0.35]
Chr14_11021670		A	0.92	0.81		2.92	[1.85-4.61]	2.4x10-6
		G	0.08	0.19		0.34	[0.22-0.54]
			frequency in			Odds Ratio
		number of risk alleles	affected	unaffected		Odds Ratio	confidence interval (Woolf Method)	pval
		≥5 risk alleles	0.78	0.27		9.71	[6-15.71]	3.44x10-23
		4 risk alleles	0.18	0.41		0.3	[0.19-0.49]	9.54x10-7
		≤ 3 risk alleles	0.04	0.32		0.1	[0.05-0.22]	1.45x10-12
