# Supplementary material for: Identification of common predisposing loci to hematopoietic cancers in four dog breeds
Source: PLoS Genet. 2021 Apr 1;17(4):e1009395. doi: 10.1371/journal.pgen.1009395 (PMC8016107; doi:10.1371/journal.pgen.1009395)
Supplement: S5 Table — Indicated genes correspond to the closest genes with the best single nucleotide variation (SNV) per GWAS experiment. The involvement of these genes in human cancer or inflammation is summarized according to the NIH gene database (https://www.ncbi.nlm.nih.gov/gene). Their association with specific traits in human GWAS is summarized according to the PheGenI database (https://www.ncbi.nlm.nih.gov/gap/phegeni). (XLSX) [file pgen.1009395.s012.xlsx]

## Sheet: Feuil1
S5 Table. List of candidate genes identified by genome-wide association studies (GWAS) performed on several dog breeds and several cancers. Indicated gene corresponds to the closest genes with the best single nucleotide variation (SNV) per GWAS experiment. The involvement of these genes in human cancer or inflammation is summarized according to the NIH gene database (https://www.ncbi.nlm.nih.gov/…
Gene	Gene Position	breeds	cancer	GWAS	involved in human cancer		involved in inflammation	pathway	Trait association
					predisposition	somatic disregulation
SPNS3	chr5:30464288-30493609	BMD FCR	HS lymphoma	GWAS_1_HS_BMD GWAS_2_HS+lymphoma_BMD GWAS_6_HS_BMD_with_imputed_SNV	yes (glioma, melanoma, chronic lymphocytic leukemia)	yes (chronic lymphocytic leukaemia, breast cancers)		Cell Cycle, DNA Damage/Telomere Stress Induced Senescence, Chromosome Maintenance	Chemokine CCL2, Platelet Function Tests, Erythrocyte Count,Eosinophils
MTAP	chr11:41148389-41200635	BMD Rottweiler	HS	GWAS_1_HS_BMD GWAS_6_HS_BMD_with_imputed_SNV GWAS_7_HS_BMD+FCR_with_imputed_SNV GWAS_8_HS_BMD+FCR+Rottweiler_with_imputed_SNV	yes (melanoma, Diaphyseal medullary stenosis with malignant fibrous histiocytoma)	yes (deficient in many cancers because this gene and the tumor suppressor p16 gene are co-deleted)	yes	Interleukin-12 signaling,Cytokine Signaling in Immune system	Blood Pressure, Melanoma, Monocytes, cholesterol, LDL
FHIT	chr20:29735420-31113857	BMD	HS mast cell tumor	GWAS_1_HS_BMD GWAS_4_HS+MCT_BMD	yes (breast cancer)	yes ( in numerous cancer : breast cancer, bladder cancer...)			Blood Pressure, Cholesterol, LDL,Fibrinogen, Platelet Function Tests, Platelet Function Tests, Precursor Cell Lymphoblastic Leukemia-Lymphoma
TRPC6	chr5:29897378-30007885	BMD golden retriever	HS lymphoma	GWAS_3_HS+lymphoma_BMD+golden_retriever					Hematocrit, Platelet Function Tests
BORCS6	chr5:33002458-33004555	BMD golden retriever	HS lymphoma	GWAS_3_HS+lymphoma_BMD+golden_retriever				mTORC1	Breast Neoplasms
ARHGEF3	chr20:33318255-33625364	BMD golden retriever	HS mast cell tumor	GWAS_5_HS+MCT_BMD+golden_retriever		yes (in acute myeloid leukemias, carcinoma)		mTORC2	Mean Platelet Volume, Platelet Count,Platelet Function Tests, Arthritis, Rheumatoid
C3orf67	chr20:31702648-31945605	BMD	HS mast cell tumor	GWAS_4_HS+MCT_BMD
IL17RD	chr20:33240728-33306727	BMD golden retriever	HS mast cell tumor	GWAS_5_HS+MCT_BMD+golden_retriever		yes (in colorectal cancer, regulation of Epithelial-Mesenchymal Transition in Breast Cancer or prostate cancer, )	yes (it is an inhibitor of proinflammatory cytokine signaling, acting by cytoplasmic sequestration of NF-κB)	Immune system, MAPK kinase activation,IL17 signaling pathway	Platelet Function Tests
CAAP1	chr11:45063524-45109771	BMD FCR	HS	GWAS_7_HS_BMD+FCR_with_imputed_SNV				Apoptosis	Asthma, Allergens, Platelet Function Tests, Gallbladder Neoplasms,Triglycerides,Hematocrit,Subcutaneous Fat, Prostatic Neoplasms, Cholesterol
CDKN2A	chr16:46899146-46903512	BMD FCR Rottweiler	HS	GWAS_6_HS_BMD_with_imputed_SNV GWAS_7_HS_BMD+FCR_with_imputed_SNV GWAS_8_HS_BMD+FCR+Rottweiler_with_imputed_SNV	yes (melanoma, astrocytoma pancreatic cancer)	yes (This gene is frequently mutated or deleted in a wide variety of tumors, and is known to be an important tumor suppressor gene)		Apopotosis, cell cycle,	Platelet Count, Precursor B-Cell Lymphoblastic Leukemia-Lymphoma,Gastrointestinal Neoplasms, Glioma, Basophils
CDKN2B	chr11:41261218-41264379	BMD FCR Rottweiler	HS	GWAS_6_HS_BMD_with_imputed_SNV GWAS_7_HS_BMD+FCR_with_imputed_SNV GWAS_8_HS_BMD+FCR+Rottweiler_with_imputed_SNV		yes (ovarian cancer, T-acute lymphoblastic leukemia)		cell cycle, signaling TGF-beta	Glioma, Gastrointestinal Neoplasms
CDKN2B_AS1	chr11:41251135-41318337	BMD FCR Rottweiler	HS	GWAS_6_HS_BMD_with_imputed_SNV GWAS_7_HS_BMD+FCR_with_imputed_SNV GWAS_8_HS_BMD+FCR+Rottweiler_with_imputed_SNV		yes (liver cancer)	associated with Inflammatory Bowel Disease and participates in intestinal barrier		Glioma, Carcinoma, Basal Cell,Mouth Neoplasms,Breast Neoplasms, Prostatic Neoplasms,Lung Neoplasms,Ovarian Neoplasms,Prostatic Neoplasms, Nasopharyngeal Neoplasms,Esophageal Squamous Cell Carcinoma, Gastrointestinal Neoplasms
PSMD4	chr14:10615492-10616609	BMD FCR	HS	GWAS_7_HS_BMD+FCR_with_imputed_SNV		yes (hepatocellular carcinoma.)	subunit of proteasome ibvolved in processing of class I MHC peptides	APC/C-mediated degradation of cell cycle proteins,DNA Replication, Adaptive Immune System, Activation of NF-kappaB in B cells, C-type lectin receptors (CLRs), Cytokine Signaling in Immune system, Downstream TCR signaling, Downstream signaling events of B Cell Receptor (BCR), regulation of Apoptosis
PFKFB3	chr2:29716866-29785643	BMD FCR Rottweiler	HS	GWAS_6_HS_BMD_with_imputed_SNV GWAS_7_HS_BMD+FCR_with_imputed_SNV GWAS_8_HS_BMD+FCR+Rottweiler_with_imputed_SNV		yes (colon cancer ,non-small cell lung cancer, breast cancer)	yes regulation of macrophage, critical role in TNF-alpha-induced endothelial inflammation.	cell cycle, apoptosis	Breast Neoplasms,Hypertension, Ferritins,Cholesterol, HDL
LEP	chr14:8116139-8120551	BMD FCR Rottweiler	HS	GWAS_6_HS_BMD_with_imputed_SNV GWAS_7_HS_BMD+FCR_with_imputed_SNV GWAS_8_HS_BMD+FCR+Rottweiler_with_imputed_SNV			yes involved in the regulation of immune and inflammatory responses, hematopoiesis		Platelet Function Tests, Erythrocyte Count, Blood Pressure
CPA1	chr14:6562729-6569298	BMD FCR Rottweiler	HS	GWAS_6_HS_BMD_with_imputed_SNV GWAS_7_HS_BMD+FCR_with_imputed_SNV GWAS_8_HS_BMD+FCR+Rottweiler_with_imputed_SNV	yes (in panceratic cancer)	yes (in panceratic cancer)	yes involved in chronic pancreatitis
POT1	chr14:10987385-11067473	BMD FCR Rottweiler	HS	GWAS_6_HS_BMD_with_imputed_SNV GWAS_7_HS_BMD+FCR_with_imputed_SNV GWAS_8_HS_BMD+FCR+Rottweiler_with_imputed_SNV	yes (Hodgkin lymphoma, melanoma, glioma, chronic lymphocytic leukemia)	yes( in Chronic lymphocytic leukemia )		Cell Cycle, Chromosome Maintenance, Cellular Senescence, DNA Repair,Telomere Maintenance	Leukemia, Lymphocytic, Chronic, B-Cell, Platelet Function Tests,
TBL1X	chrX:6222794-6432561	BMD golden retriever	HS	GWAS_3_HS+lymphoma_BMD+golden_retriever	yes (in prostate cancer)	yes (in prostate cancer)	yes, inhibits NF-κB-target gene expression and suppresses inflammatory signaling	Chromatin organization, Infectious disease, Metabolism of lipids	Cholesterol, HDL
SHROOM2	chrX:6499570-6642738	BMD golden retriever	HS	GWAS_3_HS+lymphoma_BMD+golden_retriever	yes (colorectal cancer and prostate cancer )				Prostatic Neoplasms,Colorectal Neoplasms
TUSC1	chr11:44121974-44123934	BMD FCR Rottweiler	HS	GWAS_8_HS_BMD+FCR+Rottweiler_with_imputed_SNV		yes( in non-small-cell lung cancer and small-cell lung cancer , glioblastoma, gastric cancer, hepatocellular carcinoma)			Blood Circulation, Rhinitis, Allergic, Platelet Function Tests,Hematocrit, Erythrocyte Count,Blood Pressure,Erythrocyte Indices, Interleukin-10, Hematocrit, Cholesterol, HDL,
C9orf72	chr11:45664942-45688777	BMD FCR Rottweiler	HS	GWAS_8_HS_BMD+FCR+Rottweiler_with_imputed_SNV			yes, Null mice developed a robust immune phenotype characterized by myeloid expansion, T cell activation, and increased plasma cells
RSPH3	chr1:48326126-48349565	BMD golden retriever	HS mast cell tumor	GWAS_5_HS+MCT_BMD+golden_retriever	yes (urinary bladder neoplasms)				Platelet Function Tests Glomerular filtration rate Body height lipoprotein
