# Supplementary material for: Identification of common predisposing loci to hematopoietic cancers in four dog breeds
Source: PLoS Genet. 2021 Apr 1;17(4):e1009395. doi: 10.1371/journal.pgen.1009395 (PMC8016107; doi:10.1371/journal.pgen.1009395)
Supplement: S6 Table — The breed, the tumoral tissue and mutation status for PTPN11, KRAS and BRAF are indicated. (XLSX) [file pgen.1009395.s013.xlsx]

## Sheet: Feuil1
Cell line ID	Cani-DNA ID	Breed	Tumoral tissue	Mutated status for PTPN11		Mutated status for KRAS		Mutated status for BRAF
				Hotspot 1	Hotspot 2	Hotspot 1	Hotspot 2	Hotspot 1	Hotspot 2
Dog-HS-10237	10237	Bernese mountain dog	Lymph node	HOM
				E76K
Dog-HS-10013	10013	Bernese mountain dog	Kidney	HTZ	HTZ
				E76K	G503V
Dog-HS-5472L	5472	Bernese mountain dog	Lung	HTZ
				E76K
Dog-HS-7051	7051	Bernese mountain dog	Spleen	HTZ
				E76K
Dog-HS-5029	5029	Bernese mountain dog	Kidney		HTZ
					G503V
Dog-HS-5472S	5472	Bernese mountain dog	Spleen		HTZ
					G503V
Dog-HS-13281	13281	Flat-coated retriever	Lung		HTZ		HTZ
					G503V		Q61H
Dog-HS-13792	13792	Bernese mountain dog	Mediastinal masse	HTZ
				E76K
Dog-HS-18160	18160	Bernese mountain dog	Liver					HTZ	HTZ
								S465T	G469A
Dog-HS-18278	18278	Flat-coated retriever	Skin	HOM
				A72T
Dog-HS-18355	18355	Flat-coated retriever	Lymph node	HTZ
				E69K
